# Supplementary material for: Morphology and Molecular Phylogeny of Four Anaerobic Ciliates (Protista, Ciliophora, Armophorea), with Report of a New Species and a Unique Arrangement Pattern of Dikinetids in Family Metopidae
Source: Microorganisms. 2025 Jan 23;13(2):240. doi: 10.3390/microorganisms13020240 (PMC11857559; doi:10.3390/microorganisms13020240)
Supplement: Supplementary file 1 [file microorganisms-13-00240-s001.zip › Table S2.xlsx]

## Sheet: Sheet1
	Population resources	Cell Size in vivo (μm)	No. of somatic kineties	No. of adoral membranelles	No. of perioral somatic kineties	Ectosymbionts	Caudal cilia	Posterior spine	habitat	Other
Metopus contortus	Borror [38]	100–112 × 42–56	about 35	about 24	—	Absent	Present	Absent	Marine
	Esteban et al. [12]	89–165 × 26–51	about 40	35–50	5	Absent	Present	Absent	Marine
	Dragesco [39]	90–128 × 23–46	26–49	38–46	3	Absent	Present	Absent	Marine
	Foissner et al. [37]	107–175 × 40–75	40–55	33–50	5	Absent	Present	Absent	Limnetic
	Dai et al. [29]	130 × 50	48–59	57–71	3	Absent	Present	Absent	Marine
	Omar et al. [30]	100–140 × 30–40	30–40	35–40	—	Absent	Present	Absent	Marine
	present study	70–100 × 25–55*	33–43	33–49	5	Absent	Present	Absent	Marine
	present study	45 – 62 × 33 – 60	37–47	33–45	5	Absent	Present	Absent	Marine
Metopus major	Esteban.et al [12]	113–191 × 26–49	50–55	about 80	5	Absent	Present	Absent	Marine
	present study	150–230 × 45–90	54–74	89–112	5	Absent	Present	Absent	Marine
Metopus rex	Vďačný and Foissner [17]	140–180 × 45–85	51–70	50–65	5	Absent	Present	Absent	Limnetic
Metopus ovalis	Kahl [31]	130–200	—	—	—	Absent	Absent	Absent	Limnetic
Metopus paraes	Zhuang et al. [44]	55–100 × 25–40	21–24	35–46	5	Present	Present	Absent	Marine
Metopus parapellitus	Zhuang et al. [44]	50–100 × 25–40	19–25	17–22	5	Present	Present	Absent	Marine
Metopus paravestitus	Li et al. [16]	120–170 × 30–55	30–42	27–36	5	Present	Present	Absent	Marine
Metopus vestitus	Esteban [12]	about 70	about 25	about 20	—	Present	Absent	Present	Marine
Metopus halophila	Esteban [12]	50–90	about 20	12–15	—	Present	Present	Absent	Marine
Metopus nivaaensis	Esteban [13]	80–100	about 50	32–35	—	Absent	Present	Absent	Marine
Metopus yantaiensis	Omar et al. [30]	65–90 × 30–50	18–21	21–29	5	Absent	Present	Absent	Marine
Metopus spiculatus	Zhuang et al. [43]	50–100 × 25–40	19–25	17–22	5	Present	Absent	Present	Marine
Metopus haisei	Omar et al. [30]	80–110 × 15–30	13–15	—	—	Absent	Present	Absent	Marine
Brachonella contorta	Levander [2.3]	70–126 × 42–106	about 42	about 66	—	Absent	Present	Absent	Limnetic
	Kahl [31]	120 × 80	about 34	about 36	—	Absent	Present	Absent	Limnetic
	Schulze [42]	78–154 × 44–98*	about 48	about 55	—	Absent	Present	Absent	Limnetic
	Jankowski[28]	75–140 × 40–85*	about 39	about 43	—	Absent	Present	Absent	Limnetic
	Dragesco and Dragesco-Kernéis [34]	56–125 × 32–73*	46–52	about 76	—	Absent	Present	Absent	Limnetic
	Bourland et al. [5]	73–119 × 39–72	40–64	54–73	5	Absent	Present	Absent	Limnetic
	Bourland et al. [5]	65–88 × 30–47	38–44	30–40	5	Absent	Present	Absent	Limnetic
	present study	60−95 × 35−70	21–32	40–54	5	Absent	Present	Absent	Limnetic
Brachonella abnormalis	present study	121–176 × 86–112	39–55	87–107	5	Absent	Present	Absent	Limnetic
Brachonella pulchra	Bourland et al. [33]	90–118 × 51–71	27–39	53–63	5	Absent	Present	Absent	Limnetic
Brachonella comma	Bourland et al. [32]	96–118 × 39–52	20–25	30-35	5	Absent	Present	Absent	Limnetic
Brachonella cydonia	Jankowski [28]	65–80 × 30–43*	about 9	—	—	Absent	Present	narrowly tapered	Limnetic
Brachonella intercedens	Kahl [31]	90–140	—	—	—	Absent	Present	Absent	Limnetic
Brachonella elongata	Jankowski [28]	100 × 42*	26–34	—	—	Absent	Present	Absent	Limnetic
Brachonella fastigata	Kahl [31]	about 50	—	—	—	Absent	Present	Absent	Limnetic
Brachonella mitriformis	Alekperov [35]	80–100	30–35	—	—	Absent	Present	Absent	Limnetic
Brachonella caenomorphides	Foissner [36]	30–40	about 20	—	—	Absent	Present	Absent	Limnetic
Brachonella campanula	Jankowski [28]	40–90	about 12	—	—	Absent	Present	Absent	Limnetic
Brachonella caduca	Jankowski [28]	95 × 77	about 9	—	—	—	Absent	Present	Absent
* Size after fixation or staining
